# Supplementary material for: Investigating the effects of soil microstructures on bacterial growth via microfluidic channels and an agent-based model
Source: Sci Rep. 2025 Nov 17;15:40257. doi: 10.1038/s41598-025-23995-9 (PMC12624013; doi:10.1038/s41598-025-23995-9)
Supplement: Supplementary file 2 — Supplementary Material 2 [file 41598_2025_23995_MOESM2_ESM.zip]

Archive with 20 entries (17 files):
- S4-9/
- S4-9/S4_fractal_wo_energy_consumption.avi
- S4-9/S5_array_wo_energy_consumption.avi
- S4-9/S6_bulk_wo_energy_consumption.avi
- S4-9/S7_fractal_w_energy_consumption.avi
- S4-9/S8_array_w_energy_consumption.avi
- S4-9/S9_bulk_w_energy_consumption.avi
- S10-17/
- S10-17/S10_n-2_d-3.avi
- S10-17/S11_n-3_d-3.avi
- S10-17/S12_n-6_d-3.avi
- S10-17/S13_n-9_d-3.avi
- S10-17/S14_n-3_d-2.avi
- S10-17/S15_n-3_d-4.avi
- S10-17/S16_n-3_d-6.avi
- S10-17/S17_n-3_d-8.avi
- S1-3/
- S1-3/S1_fractal.avi
- S1-3/S2_array.avi
- S1-3/S3_bulk.avi
